# Supplementary material for: Early Pregnancy Modulates Expression of the Nod-like Receptor Family in Lymph Nodes of Ewes
Source: Animals (Basel). 2022 Nov 25;12(23):3285. doi: 10.3390/ani12233285 (PMC9738492; doi:10.3390/ani12233285)
Supplement: Supplementary file 1 [file animals-12-03285-s001.zip]

Archive with 1 entries (1 files):
- animals-1987735-Supplementary Materials.pdf
